# Supplementary material for: Pediococcus pentosaceus Enhances Host Resistance Against Pathogen by Increasing IL-1β Production: Understanding Probiotic Effectiveness and Administration Duration
Source: Front Immunol. 2021 Nov 26;12:766401. doi: 10.3389/fimmu.2021.766401 (PMC8662542; doi:10.3389/fimmu.2021.766401)
Supplement: Supplementary file 2 [file Table_1.xlsx]

## Sheet: Sheet1
PathwayID	Pathway	Level1	Level2	Up_number	Down_number	DEG_number	total_number	Pvalue	FDR	Up_gene	Down_gene	URL
dre00100	Steroid biosynthesis	Metabolism	Lipid metabolism	9	0	9	19	1.91217e-08	2.37109e-06	ENSDARG00000088140(hsd17b7),ENSDARG00000062297(soat1),ENSDARG00000103277(cyp24a1),ENSDARG00000079946(sqlea),ENSDARG00000055876(msmo1),ENSDARG00000013236(dhcr24),ENSDARG00000042641(cyp51),ENSDARG00000103226(dhcr7),ENSDARG00000044642(sc5d)	-	http://www.kegg.jp/kegg-bin/show_pathway?map00100/K05917%09%23FFFFFF,red/K00511%09%23FFFFFF,red/K07436%09%23FFFFFF,red/K09828%09%23FFFFFF,red/K13373%09%23FFFFFF,red/K00637%09%23FFFFFF,red/K07750%09%23FFFFFF,red/K00213%09%23FFFFFF,red/K00227%09%23FFFFFF,red/
dre04060	Cytokine-cytokine receptor interaction	Environmental Information Processing	Signaling molecules and interaction	22	0	22	174	2.41895e-06	0.000149975	ENSDARG00000079333(cd40lg),ENSDARG00000076586(csf2rb),ENSDARG00000009511(tnfa),ENSDARG00000054968(cd40),ENSDARG00000111357(tnfsf14),ENSDARG00000076800(tnfrsf18),ENSDARG00000075720(il2rb),ENSDARG00000016570(prlra),ENSDARG00000090834(epor),ENSDARG00000018569(tnfrsf1a),ENSDARG00000058244(il17ra1a),ENSDARG00000102986(csf1ra),ENSDARG00000090728(tnfrsf9b),ENSDARG00000052157(il12rb2),ENSDARG00000045673(…	-	http://www.kegg.jp/kegg-bin/show_pathway?map04060/K05090%09%23FFFFFF,red/K05445%09%23FFFFFF,red/K05070%09%23FFFFFF,red/K05154%09%23FFFFFF,red/K05477%09%23FFFFFF,red/K05064%09%23FFFFFF,red/K14625%09%23FFFFFF,red/K03156%09%23FFFFFF,red/K05075%09%23FFFFFF,red/K03160%09%23FFFFFF,red/K03158%09%23FFFFFF,red/K05164%09%23FFFFFF,red/K05144%09%23FFFFFF,red/K05146%09%23FFFFFF,red/K05079%09%23FFFFFF,red/K050…
dre00565	Ether lipid metabolism	Metabolism	Lipid metabolism	8	1	9	44	5.88129e-05	0.00243093	ENSDARG00000038296(tmem86b),ENSDARG00000056535(pla2g4f.1),ENSDARG00000006944(gdpd3b),ENSDARG00000028896(plpp2b),ENSDARG00000079790(LO018102.1),ENSDARG00000069940(ppap2d),ENSDARG00000014572(chpt1),ENSDARG00000002231(plpp2a)	ENSDARG00000070953(pla2g4f.2)	http://www.kegg.jp/kegg-bin/show_pathway?map00565/K00994%09%23FFFFFF,red/K18575%09%23FFFFFF,red/K16342%09%23FFFFFF,purple/K22387%09%23FFFFFF,red/K01080%09%23FFFFFF,red/
dre00564	Glycerophospholipid metabolism	Metabolism	Lipid metabolism	9	3	12	97	0.000578813	0.0179432	ENSDARG00000102114(ptdss1b),ENSDARG00000028896(plpp2b),ENSDARG00000069940(ppap2d),ENSDARG00000056535(pla2g4f.1),ENSDARG00000079790(LO018102.1),ENSDARG00000014572(chpt1),ENSDARG00000002231(plpp2a),ENSDARG00000016048(gpat3),ENSDARG00000019549(cds1)	ENSDARG00000070953(pla2g4f.2),ENSDARG00000029356(mboat1),ENSDARG00000012588(ptdss1a)	http://www.kegg.jp/kegg-bin/show_pathway?map00564/K00981%09%23FFFFFF,red/K08729%09%23FFFFFF,purple/K00994%09%23FFFFFF,red/K13506%09%23FFFFFF,red/K16342%09%23FFFFFF,purple/K13517%09%23FFFFFF,green/K01080%09%23FFFFFF,red/
dre00120	Primary bile acid biosynthesis	Metabolism	Lipid metabolism	5	0	5	21	0.00132485	0.0328562	ENSDARG00000017982(cyp39a1),ENSDARG00000057262(si:dkey-91i10.3),ENSDARG00000093477(zgc:123299),ENSDARG00000012137(cyp46a1.1),ENSDARG00000053068(cyp8b1)	-	http://www.kegg.jp/kegg-bin/show_pathway?map00120/K07431%09%23FFFFFF,red/K07440%09%23FFFFFF,red/K00488%09%23FFFFFF,red/K07439%09%23FFFFFF,red/
dre00600	Sphingolipid metabolism	Metabolism	Lipid metabolism	8	0	8	59	0.00261923	0.0541307	ENSDARG00000042270(arsa),ENSDARG00000028896(plpp2b),ENSDARG00000079790(LO018102.1),ENSDARG00000069940(ppap2d),ENSDARG00000002231(plpp2a),ENSDARG00000063412(cers1),ENSDARG00000053525(enpp7.2),ENSDARG00000008832(neu1)	-	http://www.kegg.jp/kegg-bin/show_pathway?map00600/K01134%09%23FFFFFF,red/K01186%09%23FFFFFF,red/K12354%09%23FFFFFF,red/K04710%09%23FFFFFF,red/K01080%09%23FFFFFF,red/
dre04514	Cell adhesion molecules (CAMs)	Environmental Information Processing	Signaling molecules and interaction	10	2	12	119	0.00342996	0.0607592	ENSDARG00000079333(cd40lg),ENSDARG00000016081(cldn15la),ENSDARG00000058682(cd8b),ENSDARG00000054968(cd40),ENSDARG00000028222(itgb8),ENSDARG00000069503(cldnh),ENSDARG00000015955(cldnc),ENSDARG00000057826(si:ch73-61d6.3),ENSDARG00000016939(itgb2),ENSDARG00000009544(cldnb)	ENSDARG00000058996(jam2a),ENSDARG00000021607(negr1)	http://www.kegg.jp/kegg-bin/show_pathway?map04514/K06591%09%23FFFFFF,red/K06735%09%23FFFFFF,green/K03161%09%23FFFFFF,red/K06088%09%23FFFFFF,red/K06087%09%23FFFFFF,red/K06464%09%23FFFFFF,red/K03160%09%23FFFFFF,red/K06459%09%23FFFFFF,red/K06775%09%23FFFFFF,green/
dre00561	Glycerolipid metabolism	Metabolism	Lipid metabolism	7	1	8	63	0.00396849	0.0615115	ENSDARG00000028896(plpp2b),ENSDARG00000069940(ppap2d),ENSDARG00000087697(lpl),ENSDARG00000079790(LO018102.1),ENSDARG00000002231(plpp2a),ENSDARG00000016048(gpat3),ENSDARG00000018846(dgat2)	ENSDARG00000029356(mboat1)	http://www.kegg.jp/kegg-bin/show_pathway?map00561/K01059%09%23FFFFFF,red/K13506%09%23FFFFFF,red/K13517%09%23FFFFFF,green/K01080%09%23FFFFFF,red/K11160%09%23FFFFFF,red/
dre00140	Steroid hormone biosynthesis	Metabolism	Lipid metabolism	4	1	5	34	0.01171	0.161338	ENSDARG00000088140(hsd17b7),ENSDARG00000006220(ugt1a7),ENSDARG00000001975(hsd11b2),ENSDARG00000053241(sts)	ENSDARG00000002347(cyp11a1)	http://www.kegg.jp/kegg-bin/show_pathway?map00140/K00498%09%23FFFFFF,green/K01131%09%23FFFFFF,red/K00071%09%23FFFFFF,red/K13373%09%23FFFFFF,red/K00699%09%23FFFFFF,red/
dre00533	Glycosaminoglycan biosynthesis - keratan sulfate	Metabolism	Glycan biosynthesis and metabolism	2	1	3	14	0.0176807	0.219241	ENSDARG00000104042(b4galt4),ENSDARG00000038489(b3gnt7)	ENSDARG00000015252(st3gal3b)	http://www.kegg.jp/kegg-bin/show_pathway?map00533/K09664%09%23FFFFFF,red/K07969%09%23FFFFFF,red/K00781%09%23FFFFFF,green/
dre04625	C-type lectin receptor signaling pathway	Organismal Systems	Immune system	7	3	10	117	0.0215338	0.242745	ENSDARG00000009511(tnfa),ENSDARG00000079972(nfatc2b),ENSDARG00000008186(syk),ENSDARG00000070272(casp8l2),ENSDARG00000043249(irf1b),ENSDARG00000087832(bcl3),ENSDARG00000068763(plcg2)	ENSDARG00000102730(mapk10),ENSDARG00000038754(plk3),ENSDARG00000087205(akt3b)	http://www.kegg.jp/kegg-bin/show_pathway?map04625/K09444%09%23FFFFFF,red/K05855%09%23FFFFFF,red/K05859%09%23FFFFFF,red/K09258%09%23FFFFFF,red/K08862%09%23FFFFFF,green/K04440%09%23FFFFFF,green/K03156%09%23FFFFFF,red/K04446%09%23FFFFFF,red/K04398%09%23FFFFFF,red/K04456%09%23FFFFFF,green/
dre05168	Herpes simplex infection	Human Diseases	Infectious diseases: Viral	10	3	13	173	0.0253595	0.262048	ENSDARG00000011703(clocka),ENSDARG00000009511(tnfa),ENSDARG00000052207(c3a.3),ENSDARG00000036787(tap2a),ENSDARG00000003631(clockb),ENSDARG00000111357(tnfsf14),ENSDARG00000070272(casp8l2),ENSDARG00000018569(tnfrsf1a),ENSDARG00000012694(c3a.1),ENSDARG00000043586(fas)	ENSDARG00000077732(alyref),ENSDARG00000102730(mapk10),ENSDARG00000114425(med8)	http://www.kegg.jp/kegg-bin/show_pathway?map05168/K15129%09%23FFFFFF,green/K03990%09%23FFFFFF,red/K05654%09%23FFFFFF,red/K05477%09%23FFFFFF,red/K04440%09%23FFFFFF,green/K03156%09%23FFFFFF,red/K12881%09%23FFFFFF,green/K04398%09%23FFFFFF,red/K03158%09%23FFFFFF,red/K02223%09%23FFFFFF,red/K04390%09%23FFFFFF,red/
dre03320	PPAR signaling pathway	Organismal Systems	Endocrine system	6	0	6	63	0.0433039	0.411693	ENSDARG00000017047(slc27a4),ENSDARG00000087697(lpl),ENSDARG00000057262(si:dkey-91i10.3),ENSDARG00000042332(plin2),ENSDARG00000026787(aqp7),ENSDARG00000053068(cyp8b1)	-	http://www.kegg.jp/kegg-bin/show_pathway?map03320/K01059%09%23FFFFFF,red/K08745%09%23FFFFFF,red/K08771%09%23FFFFFF,red/K07431%09%23FFFFFF,red/K17284%09%23FFFFFF,red/K00488%09%23FFFFFF,red/
dre00072	Synthesis and degradation of ketone bodies	Metabolism	Lipid metabolism	2	0	2	9	0.0496792	0.411693	ENSDARG00000059388(bdh1),ENSDARG00000103025(hmgcs1)	-	http://www.kegg.jp/kegg-bin/show_pathway?map00072/K01641%09%23FFFFFF,red/K00019%09%23FFFFFF,red/
dre00601	Glycosphingolipid biosynthesis - lacto and neolacto series	Metabolism	Glycan biosynthesis and metabolism	1	2	3	21	0.052352	0.411693	ENSDARG00000104042(b4galt4)	ENSDARG00000015252(st3gal3b),ENSDARG00000102061(b3galt2)	http://www.kegg.jp/kegg-bin/show_pathway?map00601/K07820%09%23FFFFFF,green/K07969%09%23FFFFFF,red/K00781%09%23FFFFFF,green/
dre04010	MAPK signaling pathway	Environmental Information Processing	Signal transduction	14	7	21	353	0.055057	0.411693	ENSDARG00000009511(tnfa),ENSDARG00000030326(efna1a),ENSDARG00000018569(tnfrsf1a),ENSDARG00000058503(flt3),ENSDARG00000022727(epha2b),ENSDARG00000102986(csf1ra),ENSDARG00000008398(cacna1c),ENSDARG00000026294(erbb2),ENSDARG00000056535(pla2g4f.1),ENSDARG00000079972(nfatc2b),ENSDARG00000035350(ins),ENSDARG00000006202(erbb3a),ENSDARG00000043586(fas),ENSDARG00000021924(hsp70.3)	ENSDARG00000102730(mapk10),ENSDARG00000018817(bdnf),ENSDARG00000070953(pla2g4f.2),ENSDARG00000034610(insb),ENSDARG00000077677(pdgfd),ENSDARG00000052739(egf),ENSDARG00000087205(akt3b)	http://www.kegg.jp/kegg-bin/show_pathway?map04010/K05090%09%23FFFFFF,red/K05103%09%23FFFFFF,red/K04526%09%23FFFFFF,purple/K16342%09%23FFFFFF,purple/K04850%09%23FFFFFF,red/K03156%09%23FFFFFF,red/K03283%09%23FFFFFF,red/K05462%09%23FFFFFF,red/K03158%09%23FFFFFF,red/K05450%09%23FFFFFF,green/K04456%09%23FFFFFF,green/K05084%09%23FFFFFF,red/K04440%09%23FFFFFF,green/K04355%09%23FFFFFF,green/K04446%09%23F…
dre00900	Terpenoid backbone biosynthesis	Metabolism	Metabolism of terpenoids and polyketides	3	0	3	22	0.0588411	0.411693	ENSDARG00000052734(hmgcra),ENSDARG00000019976(idi1),ENSDARG00000103025(hmgcs1)	-	http://www.kegg.jp/kegg-bin/show_pathway?map00900/K01823%09%23FFFFFF,red/K01641%09%23FFFFFF,red/K00021%09%23FFFFFF,red/
dre04914	Progesterone-mediated oocyte maturation	Organismal Systems	Endocrine system	2	6	8	103	0.060036	0.411693	ENSDARG00000024746(hsp90aa1.2),ENSDARG00000035350(ins)	ENSDARG00000102730(mapk10),ENSDARG00000034855(ccnb3),ENSDARG00000032237(anapc4),ENSDARG00000031783(adcy8),ENSDARG00000034610(insb),ENSDARG00000087205(akt3b)	http://www.kegg.jp/kegg-bin/show_pathway?map04914/K03351%09%23FFFFFF,green/K04526%09%23FFFFFF,purple/K21771%09%23FFFFFF,green/K08048%09%23FFFFFF,green/K04440%09%23FFFFFF,green/K04456%09%23FFFFFF,green/K04079%09%23FFFFFF,red/
dre00830	Retinol metabolism	Metabolism	Metabolism of cofactors and vitamins	4	0	4	37	0.0630819	0.411693	ENSDARG00000018069(rdh12),ENSDARG00000006220(ugt1a7),ENSDARG00000028048(rdh8a),ENSDARG00000099525(si:ch1073-13h15.3)	-	http://www.kegg.jp/kegg-bin/show_pathway?map00830/K11153%09%23FFFFFF,red/K11150%09%23FFFFFF,red/K09516%09%23FFFFFF,red/K00699%09%23FFFFFF,red/
dre00062	Fatty acid elongation	Metabolism	Lipid metabolism	2	2	4	38	0.0683275	0.423631	ENSDARG00000004402(elovl6),ENSDARG00000045414(elovl2)	ENSDARG00000093176(zgc:77118),ENSDARG00000069279(elovl7a)	http://www.kegg.jp/kegg-bin/show_pathway?map00062/K01074%09%23FFFFFF,green/K10250%09%23FFFFFF,green/K10203%09%23FFFFFF,red/K10205%09%23FFFFFF,red/
dre03008	Ribosome biogenesis in eukaryotes	Genetic Information Processing	Translation	0	6	6	72	0.0737215	0.435308	-	ENSDARG00000025605(nvl),ENSDARG00000061527(nxt2),ENSDARG00000038312(rcl1),ENSDARG00000020595(gnl3l),ENSDARG00000079672(efl1),ENSDARG00000098934(rrp7a)	http://www.kegg.jp/kegg-bin/show_pathway?map03008/K14545%09%23FFFFFF,green/K14536%09%23FFFFFF,green/K11108%09%23FFFFFF,green/K14571%09%23FFFFFF,green/K14285%09%23FFFFFF,green/K14538%09%23FFFFFF,green/
dre00250	Alanine, aspartate and glutamate metabolism	Metabolism	Amino acid metabolism	3	1	4	41	0.085357	0.481103	ENSDARG00000040705(glsb),ENSDARG00000079664(zgc:172341),ENSDARG00000044094(gfpt2)	ENSDARG00000004517(ppat)	http://www.kegg.jp/kegg-bin/show_pathway?map00250/K01425%09%23FFFFFF,red/K00820%09%23FFFFFF,red/K00764%09%23FFFFFF,green/K00272%09%23FFFFFF,red/
dre04210	Apoptosis	Cellular Processes	Cell growth and death	8	2	10	156	0.106772	0.542903	ENSDARG00000076586(csf2rb),ENSDARG00000003902(ctsl.1),ENSDARG00000040251(ctsk),ENSDARG00000009511(tnfa),ENSDARG00000018569(tnfrsf1a),ENSDARG00000030394(prf1.1),ENSDARG00000070272(casp8l2),ENSDARG00000043586(fas)	ENSDARG00000102730(mapk10),ENSDARG00000087205(akt3b)	http://www.kegg.jp/kegg-bin/show_pathway?map04210/K04440%09%23FFFFFF,green/K01365%09%23FFFFFF,red/K03156%09%23FFFFFF,red/K01371%09%23FFFFFF,red/K04398%09%23FFFFFF,red/K03158%09%23FFFFFF,red/K04738%09%23FFFFFF,red/K07818%09%23FFFFFF,red/K04390%09%23FFFFFF,red/K04456%09%23FFFFFF,green/
dre00512	Mucin type O-glycan biosynthesis	Metabolism	Glycan biosynthesis and metabolism	2	1	3	29	0.113597	0.542903	ENSDARG00000043814(st6galnac1.1),ENSDARG00000045851(galnt8b.1)	ENSDARG00000100889(galnt18a)	http://www.kegg.jp/kegg-bin/show_pathway?map00512/K03479%09%23FFFFFF,red/K00710%09%23FFFFFF,purple/
dre01040	Biosynthesis of unsaturated fatty acids	Metabolism	Lipid metabolism	2	1	3	29	0.113597	0.542903	ENSDARG00000004402(elovl6),ENSDARG00000045414(elovl2)	ENSDARG00000069279(elovl7a)	http://www.kegg.jp/kegg-bin/show_pathway?map01040/K10250%09%23FFFFFF,green/K10203%09%23FFFFFF,red/K10205%09%23FFFFFF,red/
dre04142	Lysosome	Cellular Processes	Transport and catabolism	7	2	9	139	0.116369	0.542903	ENSDARG00000003902(ctsl.1),ENSDARG00000040251(ctsk),ENSDARG00000008832(neu1),ENSDARG00000042270(arsa),ENSDARG00000101456(acp5b),ENSDARG00000039150(lgmn),ENSDARG00000013628(cd164)	ENSDARG00000093176(zgc:77118),ENSDARG00000071699(ids)	http://www.kegg.jp/kegg-bin/show_pathway?map04142/K01074%09%23FFFFFF,green/K01369%09%23FFFFFF,red/K14379%09%23FFFFFF,red/K01136%09%23FFFFFF,green/K01365%09%23FFFFFF,red/K01134%09%23FFFFFF,red/K01186%09%23FFFFFF,red/K06546%09%23FFFFFF,red/K01371%09%23FFFFFF,red/
dre04621	NOD-like receptor signaling pathway	Organismal Systems	Immune system	8	1	9	140	0.120157	0.542903	ENSDARG00000099382(si:ch211-209n20.1),ENSDARG00000104118(antxr2a),ENSDARG00000009511(tnfa),ENSDARG00000024746(hsp90aa1.2),ENSDARG00000070272(casp8l2),ENSDARG00000030598(nampta),ENSDARG00000027183(namptb),ENSDARG00000038669(gbp2)	ENSDARG00000102730(mapk10)	http://www.kegg.jp/kegg-bin/show_pathway?map04621/K20909%09%23FFFFFF,red/K04398%09%23FFFFFF,red/K20899%09%23FFFFFF,red/K04440%09%23FFFFFF,green/K04079%09%23FFFFFF,red/K03462%09%23FFFFFF,red/K03156%09%23FFFFFF,red/
dre00760	Nicotinate and nicotinamide metabolism	Metabolism	Metabolism of cofactors and vitamins	3	0	3	30	0.122591	0.542903	ENSDARG00000058231(nt5c2b),ENSDARG00000030598(nampta),ENSDARG00000027183(namptb)	-	http://www.kegg.jp/kegg-bin/show_pathway?map00760/K03462%09%23FFFFFF,red/K01081%09%23FFFFFF,red/
dre00591	Linoleic acid metabolism	Metabolism	Lipid metabolism	1	1	2	17	0.151815	0.614551	ENSDARG00000056535(pla2g4f.1)	ENSDARG00000070953(pla2g4f.2)	http://www.kegg.jp/kegg-bin/show_pathway?map00591/K16342%09%23FFFFFF,purple/
dre00524	Neomycin, kanamycin and gentamicin biosynthesis	Metabolism	Biosynthesis of other secondary metabolites	1	0	1	4	0.153869	0.614551	ENSDARG00000068006(gck)	-	http://www.kegg.jp/kegg-bin/show_pathway?map00524/K12407%09%23FFFFFF,red/
dre00230	Purine metabolism	Metabolism	Nucleotide metabolism	7	2	9	150	0.161574	0.614551	ENSDARG00000029524(impdh1b),ENSDARG00000102977(cant1b),ENSDARG00000058231(nt5c2b),ENSDARG00000005565(entpd8),ENSDARG00000104491(ampd2a),ENSDARG00000100719(uraha),ENSDARG00000032469(ampd3b)	ENSDARG00000004517(ppat),ENSDARG00000031783(adcy8)	http://www.kegg.jp/kegg-bin/show_pathway?map00230/K00764%09%23FFFFFF,green/K00088%09%23FFFFFF,red/K08048%09%23FFFFFF,green/K12304%09%23FFFFFF,red/K01081%09%23FFFFFF,red/K01490%09%23FFFFFF,red/K01510%09%23FFFFFF,red/K07127%09%23FFFFFF,red/
dre04217	Necroptosis	Cellular Processes	Cell growth and death	8	2	10	171	0.163221	0.614551	ENSDARG00000022712(stat3),ENSDARG00000028731(stat4),ENSDARG00000056535(pla2g4f.1),ENSDARG00000009511(tnfa),ENSDARG00000024746(hsp90aa1.2),ENSDARG00000070272(casp8l2),ENSDARG00000018569(tnfrsf1a),ENSDARG00000043586(fas)	ENSDARG00000102730(mapk10),ENSDARG00000070953(pla2g4f.2)	http://www.kegg.jp/kegg-bin/show_pathway?map04217/K11222%09%23FFFFFF,red/K16342%09%23FFFFFF,purple/K04440%09%23FFFFFF,green/K04079%09%23FFFFFF,red/K03156%09%23FFFFFF,red/K04398%09%23FFFFFF,red/K03158%09%23FFFFFF,red/K04692%09%23FFFFFF,red/K04390%09%23FFFFFF,red/
dre00592	alpha-Linolenic acid metabolism	Metabolism	Lipid metabolism	1	1	2	18	0.1664	0.614551	ENSDARG00000056535(pla2g4f.1)	ENSDARG00000070953(pla2g4f.2)	http://www.kegg.jp/kegg-bin/show_pathway?map00592/K16342%09%23FFFFFF,purple/
dre04620	Toll-like receptor signaling pathway	Organismal Systems	Immune system	4	2	6	91	0.168506	0.614551	ENSDARG00000040251(ctsk),ENSDARG00000009511(tnfa),ENSDARG00000054968(cd40),ENSDARG00000070272(casp8l2)	ENSDARG00000102730(mapk10),ENSDARG00000087205(akt3b)	http://www.kegg.jp/kegg-bin/show_pathway?map04620/K01371%09%23FFFFFF,red/K03160%09%23FFFFFF,red/K04398%09%23FFFFFF,red/K04440%09%23FFFFFF,green/K04456%09%23FFFFFF,green/K03156%09%23FFFFFF,red/
dre00471	D-Glutamine and D-glutamate metabolism	Metabolism	Metabolism of other amino acids	1	0	1	5	0.188492	0.648717	ENSDARG00000040705(glsb)	-	http://www.kegg.jp/kegg-bin/show_pathway?map00471/K01425%09%23FFFFFF,red/
dre04512	ECM-receptor interaction	Environmental Information Processing	Signaling molecules and interaction	5	0	5	75	0.192344	0.648717	ENSDARG00000037917(itga3a),ENSDARG00000028222(itgb8),ENSDARG00000053831(vtnb),ENSDARG00000074908(col6a1),ENSDARG00000091833(sv2)	-	http://www.kegg.jp/kegg-bin/show_pathway?map04512/K06258%09%23FFFFFF,red/K06482%09%23FFFFFF,red/K06238%09%23FFFFFF,red/K06591%09%23FFFFFF,red/K06251%09%23FFFFFF,red/
dre04530	Tight junction	Cellular Processes	Cellular community - eukaryotes	7	4	11	200	0.196885	0.648717	ENSDARG00000016081(cldn15la),ENSDARG00000099690(vaspa),ENSDARG00000069503(cldnh),ENSDARG00000015955(cldnc),ENSDARG00000057826(si:ch73-61d6.3),ENSDARG00000009544(cldnb),ENSDARG00000026294(erbb2)	ENSDARG00000102730(mapk10),ENSDARG00000058996(jam2a),ENSDARG00000069378(pard6a),ENSDARG00000015805(cgnl1)	http://www.kegg.jp/kegg-bin/show_pathway?map04530/K21110%09%23FFFFFF,green/K06093%09%23FFFFFF,green/K06735%09%23FFFFFF,green/K06274%09%23FFFFFF,red/K04440%09%23FFFFFF,green/K06088%09%23FFFFFF,red/K06087%09%23FFFFFF,red/K05083%09%23FFFFFF,red/
dre04068	FoxO signaling pathway	Environmental Information Processing	Signal transduction	3	6	9	159	0.203911	0.648717	ENSDARG00000022712(stat3),ENSDARG00000035350(ins),ENSDARG00000042904(foxo3b)	ENSDARG00000102730(mapk10),ENSDARG00000034855(ccnb3),ENSDARG00000052739(egf),ENSDARG00000038754(plk3),ENSDARG00000087205(akt3b),ENSDARG00000034610(insb)	http://www.kegg.jp/kegg-bin/show_pathway?map04068/K04526%09%23FFFFFF,purple/K08862%09%23FFFFFF,green/K04440%09%23FFFFFF,green/K09408%09%23FFFFFF,red/K21771%09%23FFFFFF,green/K04692%09%23FFFFFF,red/K04357%09%23FFFFFF,green/K04456%09%23FFFFFF,green/
dre04012	ErbB signaling pathway	Environmental Information Processing	Signal transduction	3	3	6	97	0.205784	0.648717	ENSDARG00000026294(erbb2),ENSDARG00000068763(plcg2),ENSDARG00000006202(erbb3a)	ENSDARG00000102730(mapk10),ENSDARG00000052739(egf),ENSDARG00000087205(akt3b)	http://www.kegg.jp/kegg-bin/show_pathway?map04012/K05084%09%23FFFFFF,red/K05859%09%23FFFFFF,red/K04357%09%23FFFFFF,green/K05083%09%23FFFFFF,red/K04440%09%23FFFFFF,green/K04456%09%23FFFFFF,green/
dre00532	Glycosaminoglycan biosynthesis - chondroitin sulfate / dermatan sulfate	Metabolism	Glycan biosynthesis and metabolism	1	1	2	21	0.211354	0.648717	ENSDARG00000034375(chst11)	ENSDARG00000006044(ust)	http://www.kegg.jp/kegg-bin/show_pathway?map00532/K03193%09%23FFFFFF,green/K01017%09%23FFFFFF,red/
dre04933	AGE-RAGE signaling pathway in diabetic complications	Human Diseases	Endocrine and metabolic diseases	5	2	7	119	0.214495	0.648717	ENSDARG00000022712(stat3),ENSDARG00000087574(nox1),ENSDARG00000009511(tnfa),ENSDARG00000079972(nfatc2b),ENSDARG00000068763(plcg2)	ENSDARG00000102730(mapk10),ENSDARG00000087205(akt3b)	http://www.kegg.jp/kegg-bin/show_pathway?map04933/K04446%09%23FFFFFF,red/K05859%09%23FFFFFF,red/K04692%09%23FFFFFF,red/K04440%09%23FFFFFF,green/K04456%09%23FFFFFF,green/K08008%09%23FFFFFF,red/K03156%09%23FFFFFF,red/
dre00983	Drug metabolism - other enzymes	Metabolism	Xenobiotics biodegradation and metabolism	4	0	4	59	0.221125	0.652846	ENSDARG00000036833(upp2),ENSDARG00000029524(impdh1b),ENSDARG00000006220(ugt1a7),ENSDARG00000033364(mgst3b)	-	http://www.kegg.jp/kegg-bin/show_pathway?map00983/K00799%09%23FFFFFF,red/K00088%09%23FFFFFF,red/K00757%09%23FFFFFF,red/K00699%09%23FFFFFF,red/
dre04920	Adipocytokine signaling pathway	Organismal Systems	Endocrine system	3	2	5	81	0.236709	0.672956	ENSDARG00000022712(stat3),ENSDARG00000009511(tnfa),ENSDARG00000018569(tnfrsf1a)	ENSDARG00000102730(mapk10),ENSDARG00000087205(akt3b)	http://www.kegg.jp/kegg-bin/show_pathway?map04920/K04692%09%23FFFFFF,red/K03158%09%23FFFFFF,red/K04440%09%23FFFFFF,green/K04456%09%23FFFFFF,green/K03156%09%23FFFFFF,red/
dre00240	Pyrimidine metabolism	Metabolism	Nucleotide metabolism	4	0	4	61	0.238791	0.672956	ENSDARG00000036833(upp2),ENSDARG00000102977(cant1b),ENSDARG00000058231(nt5c2b),ENSDARG00000005565(entpd8)	-	http://www.kegg.jp/kegg-bin/show_pathway?map00240/K01510%09%23FFFFFF,red/K00757%09%23FFFFFF,red/K12304%09%23FFFFFF,red/K01081%09%23FFFFFF,red/
dre00650	Butanoate metabolism	Metabolism	Carbohydrate metabolism	2	0	2	24	0.257298	0.709	ENSDARG00000059388(bdh1),ENSDARG00000103025(hmgcs1)	-	http://www.kegg.jp/kegg-bin/show_pathway?map00650/K01641%09%23FFFFFF,red/K00019%09%23FFFFFF,red/
dre00440	Phosphonate and phosphinate metabolism	Metabolism	Metabolism of other amino acids	1	0	1	8	0.284103	0.733933	ENSDARG00000014572(chpt1)	-	http://www.kegg.jp/kegg-bin/show_pathway?map00440/K00994%09%23FFFFFF,red/
dre00750	Vitamin B6 metabolism	Metabolism	Metabolism of cofactors and vitamins	1	0	1	8	0.284103	0.733933	ENSDARG00000102202(phospho2)	-	http://www.kegg.jp/kegg-bin/show_pathway?map00750/K13248%09%23FFFFFF,red/
dre00740	Riboflavin metabolism	Metabolism	Metabolism of cofactors and vitamins	1	0	1	8	0.284103	0.733933	ENSDARG00000101456(acp5b)	-	http://www.kegg.jp/kegg-bin/show_pathway?map00740/K14379%09%23FFFFFF,red/
dre00860	Porphyrin and chlorophyll metabolism	Metabolism	Metabolism of cofactors and vitamins	2	0	2	27	0.303379	0.767734	ENSDARG00000006220(ugt1a7),ENSDARG00000010312(cp)	-	http://www.kegg.jp/kegg-bin/show_pathway?map00860/K13624%09%23FFFFFF,red/K00699%09%23FFFFFF,red/
dre03020	RNA polymerase	Genetic Information Processing	Transcription	0	2	2	29	0.333838	0.78686	-	ENSDARG00000098375(polr1a),ENSDARG00000104516(polr3d)	http://www.kegg.jp/kegg-bin/show_pathway?map03020/K03026%09%23FFFFFF,green/K02999%09%23FFFFFF,green/
dre00130	Ubiquinone and other terpenoid-quinone biosynthesis	Metabolism	Metabolism of cofactors and vitamins	1	0	1	10	0.341512	0.78686	ENSDARG00000018351(hpda)	-	http://www.kegg.jp/kegg-bin/show_pathway?map00130/K00457%09%23FFFFFF,red/
dre04672	Intestinal immune network for IgA production	Organismal Systems	Immune system	2	0	2	30	0.348927	0.78686	ENSDARG00000079333(cd40lg),ENSDARG00000054968(cd40)	-	http://www.kegg.jp/kegg-bin/show_pathway?map04672/K03160%09%23FFFFFF,red/K03161%09%23FFFFFF,red/
dre00982	Drug metabolism - cytochrome P450	Metabolism	Xenobiotics biodegradation and metabolism	2	0	2	30	0.348927	0.78686	ENSDARG00000006220(ugt1a7),ENSDARG00000033364(mgst3b)	-	http://www.kegg.jp/kegg-bin/show_pathway?map00982/K00799%09%23FFFFFF,red/K00699%09%23FFFFFF,red/
dre00052	Galactose metabolism	Metabolism	Carbohydrate metabolism	2	0	2	30	0.348927	0.78686	ENSDARG00000068006(gck),ENSDARG00000092404(si:dkey-79p17.3)	-	http://www.kegg.jp/kegg-bin/show_pathway?map00052/K01229%09%23FFFFFF,red/K12407%09%23FFFFFF,red/
dre04370	VEGF signaling pathway	Environmental Information Processing	Signal transduction	2	2	4	73	0.349509	0.78686	ENSDARG00000068763(plcg2),ENSDARG00000056535(pla2g4f.1)	ENSDARG00000070953(pla2g4f.2),ENSDARG00000087205(akt3b)	http://www.kegg.jp/kegg-bin/show_pathway?map04370/K05859%09%23FFFFFF,red/K16342%09%23FFFFFF,purple/K04456%09%23FFFFFF,green/
dre04145	Phagosome	Cellular Processes	Transport and catabolism	7	0	7	141	0.355356	0.78686	ENSDARG00000003902(ctsl.1),ENSDARG00000052207(c3a.3),ENSDARG00000036787(tap2a),ENSDARG00000054610(coro1a),ENSDARG00000059294(marco),ENSDARG00000012694(c3a.1),ENSDARG00000016939(itgb2)	-	http://www.kegg.jp/kegg-bin/show_pathway?map04145/K03990%09%23FFFFFF,red/K06464%09%23FFFFFF,red/K13882%09%23FFFFFF,red/K05654%09%23FFFFFF,red/K13884%09%23FFFFFF,red/K01365%09%23FFFFFF,red/
dre00980	Metabolism of xenobiotics by cytochrome P450	Metabolism	Xenobiotics biodegradation and metabolism	2	0	2	33	0.39343	0.847387	ENSDARG00000006220(ugt1a7),ENSDARG00000033364(mgst3b)	-	http://www.kegg.jp/kegg-bin/show_pathway?map00980/K00799%09%23FFFFFF,red/K00699%09%23FFFFFF,red/
dre04115	p53 signaling pathway	Cellular Processes	Cell growth and death	3	1	4	78	0.396359	0.847387	ENSDARG00000019098(cd82a),ENSDARG00000070272(casp8l2),ENSDARG00000043586(fas)	ENSDARG00000041140(ddb2)	http://www.kegg.jp/kegg-bin/show_pathway?map04115/K10140%09%23FFFFFF,green/K04398%09%23FFFFFF,red/K04390%09%23FFFFFF,red/K06509%09%23FFFFFF,red/
dre04340	Hedgehog signaling pathway	Environmental Information Processing	Signal transduction	1	2	3	56	0.403238	0.847482	ENSDARG00000058733(ihha)	ENSDARG00000087538(kif3a),ENSDARG00000067984(gas1b)	http://www.kegg.jp/kegg-bin/show_pathway?map04340/K10394%09%23FFFFFF,green/K11989%09%23FFFFFF,red/K06232%09%23FFFFFF,green/
dre04330	Notch signaling pathway	Environmental Information Processing	Signal transduction	2	1	3	57	0.414316	0.850949	ENSDARG00000002336(dlc),ENSDARG00000052094(notch1b)	ENSDARG00000002787(tle3a)	http://www.kegg.jp/kegg-bin/show_pathway?map04330/K02599%09%23FFFFFF,red/K06051%09%23FFFFFF,red/K04497%09%23FFFFFF,green/
dre00562	Inositol phosphate metabolism	Metabolism	Carbohydrate metabolism	3	1	4	82	0.433456	0.850949	ENSDARG00000060946(pip5kl1),ENSDARG00000087297(si:dkey-152b24.8),ENSDARG00000068763(plcg2)	ENSDARG00000022378(mtmr1b)	http://www.kegg.jp/kegg-bin/show_pathway?map00562/K01771%09%23FFFFFF,red/K13712%09%23FFFFFF,red/K05859%09%23FFFFFF,red/K18081%09%23FFFFFF,green/
dre04622	RIG-I-like receptor signaling pathway	Organismal Systems	Immune system	2	1	3	59	0.436267	0.850949	ENSDARG00000009511(tnfa),ENSDARG00000070272(casp8l2)	ENSDARG00000102730(mapk10)	http://www.kegg.jp/kegg-bin/show_pathway?map04622/K04398%09%23FFFFFF,red/K04440%09%23FFFFFF,green/K03156%09%23FFFFFF,red/
dre03410	Base excision repair	Genetic Information Processing	Replication and repair	0	2	2	36	0.436502	0.850949	-	ENSDARG00000008472(apex2),ENSDARG00000020079(neil3)	http://www.kegg.jp/kegg-bin/show_pathway?map03410/K10569%09%23FFFFFF,green/K10772%09%23FFFFFF,green/
dre04510	Focal adhesion	Cellular Processes	Cellular community - eukaryotes	6	4	10	226	0.445687	0.850949	ENSDARG00000074908(col6a1),ENSDARG00000037917(itga3a),ENSDARG00000099690(vaspa),ENSDARG00000028222(itgb8),ENSDARG00000053831(vtnb),ENSDARG00000026294(erbb2)	ENSDARG00000102730(mapk10),ENSDARG00000077677(pdgfd),ENSDARG00000052739(egf),ENSDARG00000087205(akt3b)	http://www.kegg.jp/kegg-bin/show_pathway?map04510/K06591%09%23FFFFFF,red/K06274%09%23FFFFFF,red/K04440%09%23FFFFFF,green/K06251%09%23FFFFFF,red/K06482%09%23FFFFFF,red/K06238%09%23FFFFFF,red/K04357%09%23FFFFFF,green/K05083%09%23FFFFFF,red/K05450%09%23FFFFFF,green/K04456%09%23FFFFFF,green/
dre04810	Regulation of actin cytoskeleton	Cellular Processes	Cell motility	8	3	11	250	0.446062	0.850949	ENSDARG00000037917(itga3a),ENSDARG00000099928(chrm5a),ENSDARG00000090369(zgc:86896),ENSDARG00000028222(itgb8),ENSDARG00000035350(ins),ENSDARG00000057787(itgae.2),ENSDARG00000016939(itgb2),ENSDARG00000039142(arpc5a)	ENSDARG00000077677(pdgfd),ENSDARG00000052739(egf),ENSDARG00000034610(insb)	http://www.kegg.jp/kegg-bin/show_pathway?map04810/K04526%09%23FFFFFF,purple/K04133%09%23FFFFFF,red/K06591%09%23FFFFFF,red/K05754%09%23FFFFFF,red/K06464%09%23FFFFFF,red/K04357%09%23FFFFFF,green/K06482%09%23FFFFFF,red/K05450%09%23FFFFFF,green/K06524%09%23FFFFFF,red/K05757%09%23FFFFFF,red/
dre00360	Phenylalanine metabolism	Metabolism	Amino acid metabolism	1	0	1	16	0.487606	0.89578	ENSDARG00000018351(hpda)	-	http://www.kegg.jp/kegg-bin/show_pathway?map00360/K00457%09%23FFFFFF,red/
dre00053	Ascorbate and aldarate metabolism	Metabolism	Carbohydrate metabolism	1	0	1	16	0.487606	0.89578	ENSDARG00000006220(ugt1a7)	-	http://www.kegg.jp/kegg-bin/show_pathway?map00053/K00699%09%23FFFFFF,red/
dre04216	Ferroptosis	Cellular Processes	Cell growth and death	2	0	2	40	0.491234	0.89578	ENSDARG00000010312(cp),ENSDARG00000035652(sat1a.1)	-	http://www.kegg.jp/kegg-bin/show_pathway?map04216/K13624%09%23FFFFFF,red/K00657%09%23FFFFFF,red/
dre04912	GnRH signaling pathway	Organismal Systems	Endocrine system	2	3	5	119	0.540003	0.96538	ENSDARG00000008398(cacna1c),ENSDARG00000056535(pla2g4f.1)	ENSDARG00000102730(mapk10),ENSDARG00000070953(pla2g4f.2),ENSDARG00000031783(adcy8)	http://www.kegg.jp/kegg-bin/show_pathway?map04912/K08048%09%23FFFFFF,green/K16342%09%23FFFFFF,purple/K04850%09%23FFFFFF,red/K04440%09%23FFFFFF,green/
dre00040	Pentose and glucuronate interconversions	Metabolism	Carbohydrate metabolism	1	0	1	19	0.548028	0.96538	ENSDARG00000006220(ugt1a7)	-	http://www.kegg.jp/kegg-bin/show_pathway?map00040/K00699%09%23FFFFFF,red/
dre00590	Arachidonic acid metabolism	Metabolism	Lipid metabolism	1	1	2	45	0.554742	0.96538	ENSDARG00000056535(pla2g4f.1)	ENSDARG00000070953(pla2g4f.2)	http://www.kegg.jp/kegg-bin/show_pathway?map00590/K16342%09%23FFFFFF,purple/
dre04140	Autophagy - animal	Cellular Processes	Transport and catabolism	2	4	6	152	0.593702	0.96538	ENSDARG00000003902(ctsl.1),ENSDARG00000035350(ins)	ENSDARG00000102730(mapk10),ENSDARG00000034610(insb),ENSDARG00000023815(uvrag),ENSDARG00000087205(akt3b)	http://www.kegg.jp/kegg-bin/show_pathway?map04140/K04526%09%23FFFFFF,purple/K21249%09%23FFFFFF,green/K04440%09%23FFFFFF,green/K04456%09%23FFFFFF,green/K01365%09%23FFFFFF,red/
dre03060	Protein export	Genetic Information Processing	Folding, sorting and degradation	0	1	1	22	0.601338	0.96538	-	ENSDARG00000103846(hspa5)	http://www.kegg.jp/kegg-bin/show_pathway?map03060/K09490%09%23FFFFFF,green/
dre00531	Glycosaminoglycan degradation	Metabolism	Glycan biosynthesis and metabolism	0	1	1	22	0.601338	0.96538	-	ENSDARG00000071699(ids)	http://www.kegg.jp/kegg-bin/show_pathway?map00531/K01136%09%23FFFFFF,green/
dre00515	Mannose type O-glycan biosynthesis	Metabolism	Glycan biosynthesis and metabolism	0	1	1	23	0.617675	0.96538	-	ENSDARG00000015252(st3gal3b)	http://www.kegg.jp/kegg-bin/show_pathway?map00515/K00781%09%23FFFFFF,green/
dre04910	Insulin signaling pathway	Organismal Systems	Endocrine system	3	3	6	157	0.625287	0.96538	ENSDARG00000014554(ppp1r3cb),ENSDARG00000068006(gck),ENSDARG00000035350(ins)	ENSDARG00000102730(mapk10),ENSDARG00000034610(insb),ENSDARG00000087205(akt3b)	http://www.kegg.jp/kegg-bin/show_pathway?map04910/K04526%09%23FFFFFF,purple/K07189%09%23FFFFFF,red/K12407%09%23FFFFFF,red/K04440%09%23FFFFFF,green/K04456%09%23FFFFFF,green/
dre00511	Other glycan degradation	Metabolism	Glycan biosynthesis and metabolism	1	0	1	24	0.633343	0.96538	ENSDARG00000008832(neu1)	-	http://www.kegg.jp/kegg-bin/show_pathway?map00511/K01186%09%23FFFFFF,red/
dre00220	Arginine biosynthesis	Metabolism	Amino acid metabolism	1	0	1	24	0.633343	0.96538	ENSDARG00000040705(glsb)	-	http://www.kegg.jp/kegg-bin/show_pathway?map00220/K01425%09%23FFFFFF,red/
dre03018	RNA degradation	Genetic Information Processing	Folding, sorting and degradation	0	3	3	83	0.665857	0.96538	-	ENSDARG00000006392(exosc9),ENSDARG00000028688(exosc2),ENSDARG00000102634(parn)	http://www.kegg.jp/kegg-bin/show_pathway?map03018/K03679%09%23FFFFFF,green/K03678%09%23FFFFFF,green/K01148%09%23FFFFFF,green/
dre00520	Amino sugar and nucleotide sugar metabolism	Metabolism	Carbohydrate metabolism	2	0	2	56	0.673908	0.96538	ENSDARG00000068006(gck),ENSDARG00000044094(gfpt2)	-	http://www.kegg.jp/kegg-bin/show_pathway?map00520/K00820%09%23FFFFFF,red/K12407%09%23FFFFFF,red/
dre04120	Ubiquitin mediated proteolysis	Genetic Information Processing	Folding, sorting and degradation	1	4	5	140	0.683413	0.96538	ENSDARG00000061222(uba7)	ENSDARG00000041140(ddb2),ENSDARG00000076473(trim37),ENSDARG00000114670(ube2c),ENSDARG00000032237(anapc4)	http://www.kegg.jp/kegg-bin/show_pathway?map04120/K10140%09%23FFFFFF,green/K03351%09%23FFFFFF,green/K06688%09%23FFFFFF,green/K03178%09%23FFFFFF,red/K10608%09%23FFFFFF,green/
dre04261	Adrenergic signaling in cardiomyocytes	Organismal Systems	Circulatory system	4	3	7	194	0.685635	0.96538	ENSDARG00000056226(creb3l3a),ENSDARG00000008398(cacna1c),ENSDARG00000023217(crema),ENSDARG00000094561(si:ch211-139a5.9)	ENSDARG00000059798(kcnq1),ENSDARG00000031783(adcy8),ENSDARG00000087205(akt3b)	http://www.kegg.jp/kegg-bin/show_pathway?map04261/K09048%09%23FFFFFF,red/K04926%09%23FFFFFF,green/K08048%09%23FFFFFF,green/K09052%09%23FFFFFF,red/K01538%09%23FFFFFF,red/K04850%09%23FFFFFF,red/K04456%09%23FFFFFF,green/
dre00514	Other types of O-glycan biosynthesis	Metabolism	Glycan biosynthesis and metabolism	0	1	1	28	0.689865	0.96538	-	ENSDARG00000015252(st3gal3b)	http://www.kegg.jp/kegg-bin/show_pathway?map00514/K00781%09%23FFFFFF,green/
dre03015	mRNA surveillance pathway	Genetic Information Processing	Translation	0	3	3	87	0.696739	0.96538	-	ENSDARG00000077732(alyref),ENSDARG00000061527(nxt2),ENSDARG00000100188(RNPS1)	http://www.kegg.jp/kegg-bin/show_pathway?map03015/K12881%09%23FFFFFF,green/K14325%09%23FFFFFF,green/K14285%09%23FFFFFF,green/
dre04540	Gap junction	Cellular Processes	Cellular community - eukaryotes	0	4	4	118	0.716861	0.96538	-	ENSDARG00000054741(prkg2),ENSDARG00000077677(pdgfd),ENSDARG00000052739(egf),ENSDARG00000031783(adcy8)	http://www.kegg.jp/kegg-bin/show_pathway?map04540/K04357%09%23FFFFFF,green/K08048%09%23FFFFFF,green/K05450%09%23FFFFFF,green/K19477%09%23FFFFFF,green/
dre04020	Calcium signaling pathway	Environmental Information Processing	Signal transduction	8	1	9	254	0.717102	0.96538	ENSDARG00000099928(chrm5a),ENSDARG00000006202(erbb3a),ENSDARG00000008398(cacna1c),ENSDARG00000061940(htr4),ENSDARG00000026294(erbb2),ENSDARG00000008788(camk1gb),ENSDARG00000068763(plcg2),ENSDARG00000002840(si:dkey-28b4.8)	ENSDARG00000031783(adcy8)	http://www.kegg.jp/kegg-bin/show_pathway?map04020/K05084%09%23FFFFFF,red/K05853%09%23FFFFFF,red/K05859%09%23FFFFFF,red/K04133%09%23FFFFFF,red/K08048%09%23FFFFFF,green/K04850%09%23FFFFFF,red/K08794%09%23FFFFFF,red/K05083%09%23FFFFFF,red/K04160%09%23FFFFFF,red/
dre05132	Salmonella infection	Human Diseases	Infectious diseases: Bacterial	2	1	3	91	0.725413	0.96538	ENSDARG00000039142(arpc5a),ENSDARG00000090369(zgc:86896)	ENSDARG00000102730(mapk10)	http://www.kegg.jp/kegg-bin/show_pathway?map05132/K05754%09%23FFFFFF,red/K05757%09%23FFFFFF,red/K04440%09%23FFFFFF,green/
dre00500	Starch and sucrose metabolism	Metabolism	Carbohydrate metabolism	1	0	1	32	0.737688	0.96538	ENSDARG00000068006(gck)	-	http://www.kegg.jp/kegg-bin/show_pathway?map00500/K12407%09%23FFFFFF,red/
dre04520	Adherens junction	Cellular Processes	Cellular community - eukaryotes	1	2	3	93	0.738936	0.96538	ENSDARG00000026294(erbb2)	ENSDARG00000069600(zgc:109889),ENSDARG00000062948(wasf3b)	http://www.kegg.jp/kegg-bin/show_pathway?map04520/K06083%09%23FFFFFF,green/K05083%09%23FFFFFF,red/
dre04150	mTOR signaling pathway	Environmental Information Processing	Signal transduction	4	2	6	178	0.741291	0.96538	ENSDARG00000009511(tnfa),ENSDARG00000032234(wnt2bb),ENSDARG00000018569(tnfrsf1a),ENSDARG00000035350(ins)	ENSDARG00000034610(insb),ENSDARG00000087205(akt3b)	http://www.kegg.jp/kegg-bin/show_pathway?map04150/K04526%09%23FFFFFF,purple/K00182%09%23FFFFFF,red/K03158%09%23FFFFFF,red/K04456%09%23FFFFFF,green/K03156%09%23FFFFFF,red/
dre03013	RNA transport	Genetic Information Processing	Translation	0	5	5	151	0.74531	0.96538	-	ENSDARG00000061527(nxt2),ENSDARG00000077732(alyref),ENSDARG00000045095(elac1),ENSDARG00000100188(RNPS1),ENSDARG00000103027(clns1a)	http://www.kegg.jp/kegg-bin/show_pathway?map03013/K00784%09%23FFFFFF,green/K05019%09%23FFFFFF,green/K12881%09%23FFFFFF,green/K14325%09%23FFFFFF,green/K14285%09%23FFFFFF,green/
dre00350	Tyrosine metabolism	Metabolism	Amino acid metabolism	1	0	1	33	0.748446	0.96538	ENSDARG00000018351(hpda)	-	http://www.kegg.jp/kegg-bin/show_pathway?map00350/K00457%09%23FFFFFF,red/
dre03030	DNA replication	Genetic Information Processing	Replication and repair	1	0	1	36	0.77815	0.96538	ENSDARG00000057683(mcm6)	-	http://www.kegg.jp/kegg-bin/show_pathway?map03030/K02542%09%23FFFFFF,red/
dre03440	Homologous recombination	Genetic Information Processing	Replication and repair	0	1	1	36	0.77815	0.96538	-	ENSDARG00000068919(rad51c)	http://www.kegg.jp/kegg-bin/show_pathway?map03440/K10870%09%23FFFFFF,green/
dre04070	Phosphatidylinositol signaling system	Environmental Information Processing	Signal transduction	2	1	3	102	0.79334	0.96538	ENSDARG00000068763(plcg2),ENSDARG00000019549(cds1)	ENSDARG00000022378(mtmr1b)	http://www.kegg.jp/kegg-bin/show_pathway?map04070/K00981%09%23FFFFFF,red/K05859%09%23FFFFFF,red/K18081%09%23FFFFFF,green/
dre02010	ABC transporters	Environmental Information Processing	Membrane transport	1	0	1	38	0.79598	0.96538	ENSDARG00000036787(tap2a)	-	http://www.kegg.jp/kegg-bin/show_pathway?map02010/K05654%09%23FFFFFF,red/
dre04350	TGF-beta signaling pathway	Environmental Information Processing	Signal transduction	2	1	3	103	0.798761	0.96538	ENSDARG00000009511(tnfa),ENSDARG00000052846(fsta)	ENSDARG00000019920(lft1)	http://www.kegg.jp/kegg-bin/show_pathway?map04350/K04668%09%23FFFFFF,green/K04661%09%23FFFFFF,red/K03156%09%23FFFFFF,red/
dre04114	Oocyte meiosis	Cellular Processes	Cell growth and death	1	3	4	133	0.798899	0.96538	ENSDARG00000035350(ins)	ENSDARG00000032237(anapc4),ENSDARG00000031783(adcy8),ENSDARG00000034610(insb)	http://www.kegg.jp/kegg-bin/show_pathway?map04114/K03351%09%23FFFFFF,green/K04526%09%23FFFFFF,purple/K08048%09%23FFFFFF,green/
dre04623	Cytosolic DNA-sensing pathway	Organismal Systems	Immune system	0	1	1	40	0.81238	0.96538	-	ENSDARG00000104516(polr3d)	http://www.kegg.jp/kegg-bin/show_pathway?map04623/K03026%09%23FFFFFF,green/
dre03022	Basal transcription factors	Genetic Information Processing	Transcription	0	1	1	40	0.81238	0.96538	-	ENSDARG00000063670(gtf2a1l)	http://www.kegg.jp/kegg-bin/show_pathway?map03022/K03122%09%23FFFFFF,green/
dre00970	Aminoacyl-tRNA biosynthesis	Genetic Information Processing	Translation	0	1	1	42	0.827465	0.96538	-	ENSDARG00000032277(rars2)	http://www.kegg.jp/kegg-bin/show_pathway?map00970/K01887%09%23FFFFFF,green/
dre03420	Nucleotide excision repair	Genetic Information Processing	Replication and repair	0	1	1	42	0.827465	0.96538	-	ENSDARG00000041140(ddb2)	http://www.kegg.jp/kegg-bin/show_pathway?map03420/K10140%09%23FFFFFF,green/
dre04310	Wnt signaling pathway	Environmental Information Processing	Signal transduction	2	3	5	172	0.837807	0.96538	ENSDARG00000032234(wnt2bb),ENSDARG00000079972(nfatc2b)	ENSDARG00000102730(mapk10),ENSDARG00000040649(prickle1a),ENSDARG00000002787(tle3a)	http://www.kegg.jp/kegg-bin/show_pathway?map04310/K04446%09%23FFFFFF,red/K00182%09%23FFFFFF,red/K04497%09%23FFFFFF,green/K04440%09%23FFFFFF,green/K04511%09%23FFFFFF,green/
dre04270	Vascular smooth muscle contraction	Organismal Systems	Circulatory system	2	2	4	147	0.85708	0.96538	ENSDARG00000008398(cacna1c),ENSDARG00000056535(pla2g4f.1)	ENSDARG00000070953(pla2g4f.2),ENSDARG00000031783(adcy8)	http://www.kegg.jp/kegg-bin/show_pathway?map04270/K08048%09%23FFFFFF,green/K16342%09%23FFFFFF,purple/K04850%09%23FFFFFF,red/
dre04141	Protein processing in endoplasmic reticulum	Genetic Information Processing	Folding, sorting and degradation	3	2	5	178	0.858535	0.96538	ENSDARG00000024746(hsp90aa1.2),ENSDARG00000076592(man1b1b),ENSDARG00000021924(hsp70.3)	ENSDARG00000102730(mapk10),ENSDARG00000103846(hspa5)	http://www.kegg.jp/kegg-bin/show_pathway?map04141/K03283%09%23FFFFFF,red/K09490%09%23FFFFFF,green/K01230%09%23FFFFFF,red/K04440%09%23FFFFFF,green/K04079%09%23FFFFFF,red/
dre04137	Mitophagy - animal	Cellular Processes	Transport and catabolism	1	1	2	83	0.85915	0.96538	ENSDARG00000042904(foxo3b)	ENSDARG00000102730(mapk10)	http://www.kegg.jp/kegg-bin/show_pathway?map04137/K09408%09%23FFFFFF,red/K04440%09%23FFFFFF,green/
dre03460	Fanconi anemia pathway	Genetic Information Processing	Replication and repair	0	1	1	47	0.860089	0.96538	-	ENSDARG00000068919(rad51c)	http://www.kegg.jp/kegg-bin/show_pathway?map03460/K10870%09%23FFFFFF,green/
dre04146	Peroxisome	Cellular Processes	Transport and catabolism	1	1	2	85	0.868059	0.96538	ENSDARG00000079664(zgc:172341)	ENSDARG00000098782(cratb)	http://www.kegg.jp/kegg-bin/show_pathway?map04146/K00624%09%23FFFFFF,green/K00272%09%23FFFFFF,red/
dre00380	Tryptophan metabolism	Metabolism	Amino acid metabolism	1	0	1	49	0.871344	0.96538	ENSDARG00000033594(ido1)	-	http://www.kegg.jp/kegg-bin/show_pathway?map00380/K00463%09%23FFFFFF,red/
dre00510	N-Glycan biosynthesis	Metabolism	Glycan biosynthesis and metabolism	1	0	1	52	0.886555	0.96538	ENSDARG00000076592(man1b1b)	-	http://www.kegg.jp/kegg-bin/show_pathway?map00510/K01230%09%23FFFFFF,red/
dre03050	Proteasome	Genetic Information Processing	Folding, sorting and degradation	1	0	1	53	0.891215	0.96538	ENSDARG00000033144(psme2)	-	http://www.kegg.jp/kegg-bin/show_pathway?map03050/K06697%09%23FFFFFF,red/
dre04260	Cardiac muscle contraction	Organismal Systems	Circulatory system	2	0	2	93	0.898752	0.96538	ENSDARG00000094561(si:ch211-139a5.9),ENSDARG00000008398(cacna1c)	-	http://www.kegg.jp/kegg-bin/show_pathway?map04260/K01538%09%23FFFFFF,red/K04850%09%23FFFFFF,red/
dre00280	Valine, leucine and isoleucine degradation	Metabolism	Amino acid metabolism	1	0	1	55	0.899971	0.96538	ENSDARG00000103025(hmgcs1)	-	http://www.kegg.jp/kegg-bin/show_pathway?map00280/K01641%09%23FFFFFF,red/
dre00480	Glutathione metabolism	Metabolism	Metabolism of other amino acids	1	0	1	56	0.904081	0.96538	ENSDARG00000033364(mgst3b)	-	http://www.kegg.jp/kegg-bin/show_pathway?map00480/K00799%09%23FFFFFF,red/
dre04916	Melanogenesis	Organismal Systems	Endocrine system	2	1	3	133	0.913586	0.96538	ENSDARG00000032234(wnt2bb),ENSDARG00000056226(creb3l3a)	ENSDARG00000031783(adcy8)	http://www.kegg.jp/kegg-bin/show_pathway?map04916/K09048%09%23FFFFFF,red/K00182%09%23FFFFFF,red/K08048%09%23FFFFFF,green/
dre00330	Arginine and proline metabolism	Metabolism	Amino acid metabolism	1	0	1	59	0.915427	0.96538	ENSDARG00000035652(sat1a.1)	-	http://www.kegg.jp/kegg-bin/show_pathway?map00330/K00657%09%23FFFFFF,red/
dre04110	Cell cycle	Cellular Processes	Cell growth and death	1	2	3	135	0.918556	0.96538	ENSDARG00000057683(mcm6)	ENSDARG00000034855(ccnb3),ENSDARG00000032237(anapc4)	http://www.kegg.jp/kegg-bin/show_pathway?map04110/K03351%09%23FFFFFF,green/K21771%09%23FFFFFF,green/K02542%09%23FFFFFF,red/
dre04144	Endocytosis	Cellular Processes	Transport and catabolism	6	2	8	294	0.918668	0.96538	ENSDARG00000060946(pip5kl1),ENSDARG00000075720(il2rb),ENSDARG00000039142(arpc5a),ENSDARG00000090369(zgc:86896),ENSDARG00000068858(il2rga),ENSDARG00000021924(hsp70.3)	ENSDARG00000097583(arfgap3),ENSDARG00000069378(pard6a)	http://www.kegg.jp/kegg-bin/show_pathway?map04144/K12493%09%23FFFFFF,green/K06093%09%23FFFFFF,green/K13712%09%23FFFFFF,red/K05070%09%23FFFFFF,red/K05754%09%23FFFFFF,red/K05069%09%23FFFFFF,red/K03283%09%23FFFFFF,red/K05757%09%23FFFFFF,red/
dre04218	Cellular senescence	Cellular Processes	Cell growth and death	2	2	4	177	0.935228	0.974523	ENSDARG00000079972(nfatc2b),ENSDARG00000042904(foxo3b)	ENSDARG00000034855(ccnb3),ENSDARG00000087205(akt3b)	http://www.kegg.jp/kegg-bin/show_pathway?map04218/K09408%09%23FFFFFF,red/K04446%09%23FFFFFF,red/K21771%09%23FFFFFF,green/K04456%09%23FFFFFF,green/
dre00310	Lysine degradation	Metabolism	Amino acid metabolism	1	0	1	70	0.946712	0.977695	ENSDARG00000011821(plod2)	-	http://www.kegg.jp/kegg-bin/show_pathway?map00310/K13645%09%23FFFFFF,red/
dre04080	Neuroactive ligand-receptor interaction	Environmental Information Processing	Signaling molecules and interaction	9	2	11	421	0.961328	0.977695	ENSDARG00000103520(si:dkey-148a17.5),ENSDARG00000099928(chrm5a),ENSDARG00000101814(lpar3),ENSDARG00000023111(plg),ENSDARG00000016570(prlra),ENSDARG00000079472(CABZ01071020.1),ENSDARG00000035415(ptger4b),ENSDARG00000011434(ptger2a),ENSDARG00000061940(htr4)	ENSDARG00000044161(grid1b),ENSDARG00000032131(drd3)	http://www.kegg.jp/kegg-bin/show_pathway?map04080/K04146%09%23FFFFFF,green/K04296%09%23FFFFFF,red/K04133%09%23FFFFFF,red/K05081%09%23FFFFFF,red/K04294%09%23FFFFFF,red/K04235%09%23FFFFFF,red/K05206%09%23FFFFFF,green/K04261%09%23FFFFFF,red/K04160%09%23FFFFFF,red/K01315%09%23FFFFFF,red/K04259%09%23FFFFFF,red/
dre00010	Glycolysis / Gluconeogenesis	Metabolism	Carbohydrate metabolism	1	0	1	78	0.961926	0.977695	ENSDARG00000068006(gck)	-	http://www.kegg.jp/kegg-bin/show_pathway?map00010/K12407%09%23FFFFFF,red/
dre03040	Spliceosome	Genetic Information Processing	Transcription	1	1	2	133	0.974728	0.982652	ENSDARG00000021924(hsp70.3)	ENSDARG00000077732(alyref)	http://www.kegg.jp/kegg-bin/show_pathway?map03040/K03283%09%23FFFFFF,red/K12881%09%23FFFFFF,green/
dre04371	Apelin signaling pathway	Environmental Information Processing	Signal transduction	0	2	2	168	0.992942	0.992942	-	ENSDARG00000031783(adcy8),ENSDARG00000087205(akt3b)	http://www.kegg.jp/kegg-bin/show_pathway?map04371/K08048%09%23FFFFFF,green/K04456%09%23FFFFFF,green/
