# Supplementary material for: Pediococcus pentosaceus Enhances Host Resistance Against Pathogen by Increasing IL-1β Production: Understanding Probiotic Effectiveness and Administration Duration
Source: Front Immunol. 2021 Nov 26;12:766401. doi: 10.3389/fimmu.2021.766401 (PMC8662542; doi:10.3389/fimmu.2021.766401)
Supplement: Supplementary file 3 [file Table_2.xlsx]

## Sheet: Sheet1
PathwayID	Pathway	Level1	Level2	Up_number	Down_number	DEG_number	total_number	Pvalue	FDR	Up_gene	Down_gene	URL
dre04060	Cytokine-cytokine receptor interaction	Environmental Information Processing	Signaling molecules and interaction	1	5	6	174	0.0349481	0.726887	ENSDARG00000037995(gdf3)	ENSDARG00000041430(bmp2b),ENSDARG00000100737(epob),ENSDARG00000001807(tnfrsf21),ENSDARG00000040777(inhbb),ENSDARG00000041959(cxcr4b)	http://www.kegg.jp/kegg-bin/show_pathway?map04060/K04189%09%23FFFFFF,green/K21283%09%23FFFFFF,green/K05157%09%23FFFFFF,green/K05437%09%23FFFFFF,green/K22672%09%23FFFFFF,red/K22687%09%23FFFFFF,green/
dre04010	MAPK signaling pathway	Environmental Information Processing	Signal transduction	0	9	9	353	0.0588269	0.726887	-	ENSDARG00000015164(mknk2b),ENSDARG00000070914(dusp6),ENSDARG00000086778(pdgfba),ENSDARG00000027744(gadd45ba),ENSDARG00000033307(igf2b),ENSDARG00000062328(rasgrp2),ENSDARG00000007241(mycb),ENSDARG00000029688(hsp70.1),ENSDARG00000018787(efna1b)	http://www.kegg.jp/kegg-bin/show_pathway?map04010/K04372%09%23FFFFFF,green/K17386%09%23FFFFFF,green/K13769%09%23FFFFFF,green/K04377%09%23FFFFFF,green/K12361%09%23FFFFFF,green/K04402%09%23FFFFFF,green/K05462%09%23FFFFFF,green/K03283%09%23FFFFFF,green/K21946%09%23FFFFFF,green/
dre00052	Galactose metabolism	Metabolism	Carbohydrate metabolism	0	2	2	30	0.065123	0.726887	-	ENSDARG00000099755(pfklb),ENSDARG00000013721(g6pca.2)	http://www.kegg.jp/kegg-bin/show_pathway?map00052/K01084%09%23FFFFFF,green/K00850%09%23FFFFFF,green/
dre00471	D-Glutamine and D-glutamate metabolism	Metabolism	Metabolism of other amino acids	1	0	1	5	0.0677735	0.726887	ENSDARG00000040705(glsb)	-	http://www.kegg.jp/kegg-bin/show_pathway?map00471/K01425%09%23FFFFFF,red/
dre04068	FoxO signaling pathway	Environmental Information Processing	Signal transduction	0	5	5	159	0.071555	0.726887	-	ENSDARG00000013721(g6pca.2),ENSDARG00000010789(homer3b),ENSDARG00000038754(plk3),ENSDARG00000019130(plk2b),ENSDARG00000027744(gadd45ba)	http://www.kegg.jp/kegg-bin/show_pathway?map04068/K15010%09%23FFFFFF,green/K01084%09%23FFFFFF,green/K08862%09%23FFFFFF,green/K08861%09%23FFFFFF,green/K04402%09%23FFFFFF,green/
dre00980	Metabolism of xenobiotics by cytochrome P450	Metabolism	Xenobiotics biodegradation and metabolism	0	2	2	33	0.0769584	0.726887	-	ENSDARG00000068934(cyp1b1),ENSDARG00000098315(cyp1a)	http://www.kegg.jp/kegg-bin/show_pathway?map00980/K07410%09%23FFFFFF,green/K07408%09%23FFFFFF,green/
dre00140	Steroid hormone biosynthesis	Metabolism	Lipid metabolism	0	2	2	34	0.0810438	0.726887	-	ENSDARG00000068934(cyp1b1),ENSDARG00000098315(cyp1a)	http://www.kegg.jp/kegg-bin/show_pathway?map00140/K07410%09%23FFFFFF,green/K07408%09%23FFFFFF,green/
dre00830	Retinol metabolism	Metabolism	Metabolism of cofactors and vitamins	1	1	2	37	0.0936838	0.726887	ENSDARG00000034989(retsatl)	ENSDARG00000098315(cyp1a)	http://www.kegg.jp/kegg-bin/show_pathway?map00830/K09516%09%23FFFFFF,red/K07408%09%23FFFFFF,green/
dre00603	Glycosphingolipid biosynthesis - globo and isoglobo series	Metabolism	Glycan biosynthesis and metabolism	1	0	1	8	0.106225	0.726887	ENSDARG00000068503(gbgt1l4)	-	http://www.kegg.jp/kegg-bin/show_pathway?map00603/K00722%09%23FFFFFF,red/
dre03018	RNA degradation	Genetic Information Processing	Folding, sorting and degradation	0	3	3	83	0.109381	0.726887	-	ENSDARG00000099755(pfklb),ENSDARG00000021140(pabpc1b),ENSDARG00000020298(btg2)	http://www.kegg.jp/kegg-bin/show_pathway?map03018/K13126%09%23FFFFFF,green/K00850%09%23FFFFFF,green/K14443%09%23FFFFFF,green/
dre00260	Glycine, serine and threonine metabolism	Metabolism	Amino acid metabolism	0	2	2	42	0.11588	0.726887	-	ENSDARG00000038643(alas2),ENSDARG00000036239(gatm)	http://www.kegg.jp/kegg-bin/show_pathway?map00260/K00613%09%23FFFFFF,green/K00643%09%23FFFFFF,green/
dre04530	Tight junction	Cellular Processes	Cellular community - eukaryotes	3	2	5	200	0.147419	0.790068	ENSDARG00000003701(cldng),ENSDARG00000006580(cldnd),ENSDARG00000074289(tuba4l)	ENSDARG00000014059(cldn5b),ENSDARG00000015805(cgnl1)	http://www.kegg.jp/kegg-bin/show_pathway?map04530/K21110%09%23FFFFFF,green/K06087%09%23FFFFFF,purple/K07374%09%23FFFFFF,red/
dre00380	Tryptophan metabolism	Metabolism	Amino acid metabolism	0	2	2	49	0.148853	0.790068	-	ENSDARG00000068934(cyp1b1),ENSDARG00000098315(cyp1a)	http://www.kegg.jp/kegg-bin/show_pathway?map00380/K07410%09%23FFFFFF,green/K07408%09%23FFFFFF,green/
dre04350	TGF-beta signaling pathway	Environmental Information Processing	Signal transduction	0	3	3	103	0.173525	0.837738	-	ENSDARG00000041430(bmp2b),ENSDARG00000007241(mycb),ENSDARG00000040777(inhbb)	http://www.kegg.jp/kegg-bin/show_pathway?map04350/K21283%09%23FFFFFF,green/K04377%09%23FFFFFF,green/K22687%09%23FFFFFF,green/
dre00330	Arginine and proline metabolism	Metabolism	Amino acid metabolism	0	2	2	59	0.198579	0.837738	-	ENSDARG00000010085(p4ha2),ENSDARG00000036239(gatm)	http://www.kegg.jp/kegg-bin/show_pathway?map00330/K00613%09%23FFFFFF,green/K00472%09%23FFFFFF,green/
dre00910	Nitrogen metabolism	Metabolism	Energy metabolism	0	1	1	18	0.223363	0.837738	-	ENSDARG00000011166(cahz)	http://www.kegg.jp/kegg-bin/show_pathway?map00910/K18245%09%23FFFFFF,green/
dre04933	AGE-RAGE signaling pathway in diabetic complications	Human Diseases	Endocrine and metabolic diseases	0	3	3	119	0.230723	0.837738	-	ENSDARG00000100020(pim1),ENSDARG00000055009(col4a1),ENSDARG00000037421(egr1)	http://www.kegg.jp/kegg-bin/show_pathway?map04933/K06237%09%23FFFFFF,green/K04702%09%23FFFFFF,green/K09203%09%23FFFFFF,green/
dre04514	Cell adhesion molecules (CAMs)	Environmental Information Processing	Signaling molecules and interaction	2	1	3	119	0.230723	0.837738	ENSDARG00000003701(cldng),ENSDARG00000006580(cldnd)	ENSDARG00000014059(cldn5b)	http://www.kegg.jp/kegg-bin/show_pathway?map04514/K06087%09%23FFFFFF,purple/
dre00120	Primary bile acid biosynthesis	Metabolism	Lipid metabolism	1	0	1	21	0.25543	0.837738	ENSDARG00000093477(zgc:123299)	-	http://www.kegg.jp/kegg-bin/show_pathway?map00120/K07440%09%23FFFFFF,red/
dre04512	ECM-receptor interaction	Environmental Information Processing	Signaling molecules and interaction	0	2	2	75	0.280998	0.837738	-	ENSDARG00000055009(col4a1),ENSDARG00000077231(vwf)	http://www.kegg.jp/kegg-bin/show_pathway?map04512/K06237%09%23FFFFFF,green/K03900%09%23FFFFFF,green/
dre00220	Arginine biosynthesis	Metabolism	Amino acid metabolism	1	0	1	24	0.286181	0.837738	ENSDARG00000040705(glsb)	-	http://www.kegg.jp/kegg-bin/show_pathway?map00220/K01425%09%23FFFFFF,red/
dre00534	Glycosaminoglycan biosynthesis - heparan sulfate / heparin	Metabolism	Glycan biosynthesis and metabolism	0	1	1	25	0.296148	0.837738	-	ENSDARG00000054754(hs6st1a)	http://www.kegg.jp/kegg-bin/show_pathway?map00534/K02514%09%23FFFFFF,green/
dre04115	p53 signaling pathway	Cellular Processes	Cell growth and death	0	2	2	78	0.296503	0.837738	-	ENSDARG00000020693(sesn1),ENSDARG00000027744(gadd45ba)	http://www.kegg.jp/kegg-bin/show_pathway?map04115/K10141%09%23FFFFFF,green/K04402%09%23FFFFFF,green/
dre00010	Glycolysis / Gluconeogenesis	Metabolism	Carbohydrate metabolism	0	2	2	78	0.296503	0.837738	-	ENSDARG00000099755(pfklb),ENSDARG00000013721(g6pca.2)	http://www.kegg.jp/kegg-bin/show_pathway?map00010/K01084%09%23FFFFFF,green/K00850%09%23FFFFFF,green/
dre00790	Folate biosynthesis	Metabolism	Metabolism of cofactors and vitamins	1	0	1	27	0.315669	0.837738	ENSDARG00000070453(gch1)	-	http://www.kegg.jp/kegg-bin/show_pathway?map00790/K01495%09%23FFFFFF,red/
dre00860	Porphyrin and chlorophyll metabolism	Metabolism	Metabolism of cofactors and vitamins	0	1	1	27	0.315669	0.837738	-	ENSDARG00000038643(alas2)	http://www.kegg.jp/kegg-bin/show_pathway?map00860/K00643%09%23FFFFFF,green/
dre04672	Intestinal immune network for IgA production	Organismal Systems	Immune system	0	1	1	30	0.343946	0.85344	-	ENSDARG00000041959(cxcr4b)	http://www.kegg.jp/kegg-bin/show_pathway?map04672/K04189%09%23FFFFFF,green/
dre00500	Starch and sucrose metabolism	Metabolism	Carbohydrate metabolism	0	1	1	32	0.362149	0.85344	-	ENSDARG00000013721(g6pca.2)	http://www.kegg.jp/kegg-bin/show_pathway?map00500/K01084%09%23FFFFFF,green/
dre00020	Citrate cycle (TCA cycle)	Metabolism	Carbohydrate metabolism	0	1	1	33	0.371061	0.85344	-	ENSDARG00000051939(pcxb)	http://www.kegg.jp/kegg-bin/show_pathway?map00020/K01958%09%23FFFFFF,green/
dre00030	Pentose phosphate pathway	Metabolism	Carbohydrate metabolism	0	1	1	33	0.371061	0.85344	-	ENSDARG00000099755(pfklb)	http://www.kegg.jp/kegg-bin/show_pathway?map00030/K00850%09%23FFFFFF,green/
dre00250	Alanine, aspartate and glutamate metabolism	Metabolism	Amino acid metabolism	1	0	1	41	0.438042	0.90947	ENSDARG00000040705(glsb)	-	http://www.kegg.jp/kegg-bin/show_pathway?map00250/K01425%09%23FFFFFF,red/
dre00051	Fructose and mannose metabolism	Metabolism	Carbohydrate metabolism	0	1	1	42	0.4459	0.90947	-	ENSDARG00000099755(pfklb)	http://www.kegg.jp/kegg-bin/show_pathway?map00051/K00850%09%23FFFFFF,green/
dre04218	Cellular senescence	Cellular Processes	Cell growth and death	0	3	3	177	0.449294	0.90947	-	ENSDARG00000016154(zfp36l1a),ENSDARG00000027744(gadd45ba),ENSDARG00000007241(mycb)	http://www.kegg.jp/kegg-bin/show_pathway?map04218/K18753%09%23FFFFFF,green/K04377%09%23FFFFFF,green/K04402%09%23FFFFFF,green/
dre04141	Protein processing in endoplasmic reticulum	Genetic Information Processing	Folding, sorting and degradation	0	3	3	178	0.45294	0.90947	-	ENSDARG00000029688(hsp70.1),ENSDARG00000041394(dnajb1b),ENSDARG00000073792(man1b1a)	http://www.kegg.jp/kegg-bin/show_pathway?map04141/K03283%09%23FFFFFF,green/K09507%09%23FFFFFF,green/K01230%09%23FFFFFF,green/
dre00620	Pyruvate metabolism	Metabolism	Carbohydrate metabolism	0	1	1	45	0.468823	0.90947	-	ENSDARG00000051939(pcxb)	http://www.kegg.jp/kegg-bin/show_pathway?map00620/K01958%09%23FFFFFF,green/
dre04540	Gap junction	Cellular Processes	Cellular community - eukaryotes	1	1	2	118	0.491707	0.90947	ENSDARG00000074289(tuba4l)	ENSDARG00000086778(pdgfba)	http://www.kegg.jp/kegg-bin/show_pathway?map04540/K17386%09%23FFFFFF,green/K07374%09%23FFFFFF,red/
dre00510	N-Glycan biosynthesis	Metabolism	Glycan biosynthesis and metabolism	0	1	1	52	0.518711	0.90947	-	ENSDARG00000073792(man1b1a)	http://www.kegg.jp/kegg-bin/show_pathway?map00510/K01230%09%23FFFFFF,green/
dre04340	Hedgehog signaling pathway	Environmental Information Processing	Signal transduction	0	1	1	56	0.545097	0.90947	-	ENSDARG00000102506(lrp2a)	http://www.kegg.jp/kegg-bin/show_pathway?map04340/K06233%09%23FFFFFF,green/
dre04110	Cell cycle	Cellular Processes	Cell growth and death	0	2	2	135	0.564081	0.90947	-	ENSDARG00000007241(mycb),ENSDARG00000027744(gadd45ba)	http://www.kegg.jp/kegg-bin/show_pathway?map04110/K04377%09%23FFFFFF,green/K04402%09%23FFFFFF,green/
dre04510	Focal adhesion	Cellular Processes	Cellular community - eukaryotes	0	3	3	226	0.613433	0.90947	-	ENSDARG00000077231(vwf),ENSDARG00000055009(col4a1),ENSDARG00000086778(pdgfba)	http://www.kegg.jp/kegg-bin/show_pathway?map04510/K17386%09%23FFFFFF,green/K06237%09%23FFFFFF,green/K03900%09%23FFFFFF,green/
dre00310	Lysine degradation	Metabolism	Amino acid metabolism	0	1	1	70	0.62662	0.90947	-	ENSDARG00000077547(tmlhe)	http://www.kegg.jp/kegg-bin/show_pathway?map00310/K00474%09%23FFFFFF,green/
dre04210	Apoptosis	Cellular Processes	Cell growth and death	1	1	2	156	0.642927	0.90947	ENSDARG00000074289(tuba4l)	ENSDARG00000027744(gadd45ba)	http://www.kegg.jp/kegg-bin/show_pathway?map04210/K04402%09%23FFFFFF,green/K07374%09%23FFFFFF,red/
dre04910	Insulin signaling pathway	Organismal Systems	Endocrine system	0	2	2	157	0.646388	0.90947	-	ENSDARG00000013721(g6pca.2),ENSDARG00000015164(mknk2b)	http://www.kegg.jp/kegg-bin/show_pathway?map04910/K04372%09%23FFFFFF,green/K01084%09%23FFFFFF,green/
dre04920	Adipocytokine signaling pathway	Organismal Systems	Endocrine system	0	1	1	81	0.680338	0.90947	-	ENSDARG00000013721(g6pca.2)	http://www.kegg.jp/kegg-bin/show_pathway?map04920/K01084%09%23FFFFFF,green/
dre04810	Regulation of actin cytoskeleton	Cellular Processes	Cell motility	0	3	3	250	0.680952	0.90947	-	ENSDARG00000116374(chrm2b),ENSDARG00000086778(pdgfba),ENSDARG00000041959(cxcr4b)	http://www.kegg.jp/kegg-bin/show_pathway?map04810/K17386%09%23FFFFFF,green/K04189%09%23FFFFFF,green/K04130%09%23FFFFFF,green/
dre04371	Apelin signaling pathway	Environmental Information Processing	Signal transduction	0	2	2	168	0.682733	0.90947	-	ENSDARG00000075139(hdac5),ENSDARG00000037421(egr1)	http://www.kegg.jp/kegg-bin/show_pathway?map04371/K11406%09%23FFFFFF,green/K09203%09%23FFFFFF,green/
dre04137	Mitophagy - animal	Cellular Processes	Transport and catabolism	0	1	1	83	0.689244	0.90947	-	ENSDARG00000030905(cited2)	http://www.kegg.jp/kegg-bin/show_pathway?map04137/K21361%09%23FFFFFF,green/
dre04020	Calcium signaling pathway	Environmental Information Processing	Signal transduction	0	3	3	254	0.691318	0.90947	-	ENSDARG00000116374(chrm2b),ENSDARG00000054510(adrb2b),ENSDARG00000041959(cxcr4b)	http://www.kegg.jp/kegg-bin/show_pathway?map04020/K04142%09%23FFFFFF,green/K04189%09%23FFFFFF,green/K04130%09%23FFFFFF,green/
dre04310	Wnt signaling pathway	Environmental Information Processing	Signal transduction	0	2	2	172	0.695175	0.90947	-	ENSDARG00000040059(gbp),ENSDARG00000007241(mycb)	http://www.kegg.jp/kegg-bin/show_pathway?map04310/K04377%09%23FFFFFF,green/K03096%09%23FFFFFF,green/
dre04146	Peroxisome	Cellular Processes	Transport and catabolism	0	1	1	85	0.697904	0.90947	-	ENSDARG00000009262(FAR2)	http://www.kegg.jp/kegg-bin/show_pathway?map04146/K13356%09%23FFFFFF,green/
dre05168	Herpes simplex infection	Human Diseases	Infectious diseases: Viral	0	2	2	173	0.698223	0.90947	-	ENSDARG00000056885(per1a),ENSDARG00000010519(per3)	http://www.kegg.jp/kegg-bin/show_pathway?map05168/K21945%09%23FFFFFF,green/K21944%09%23FFFFFF,green/
dre03015	mRNA surveillance pathway	Genetic Information Processing	Translation	0	1	1	87	0.706323	0.90947	-	ENSDARG00000021140(pabpc1b)	http://www.kegg.jp/kegg-bin/show_pathway?map03015/K13126%09%23FFFFFF,green/
dre04260	Cardiac muscle contraction	Organismal Systems	Circulatory system	0	1	1	93	0.730208	0.90947	-	ENSDARG00000076075(myh7ba)	http://www.kegg.jp/kegg-bin/show_pathway?map04260/K17751%09%23FFFFFF,green/
dre04520	Adherens junction	Cellular Processes	Cellular community - eukaryotes	0	1	1	93	0.730208	0.90947	-	ENSDARG00000040046(snai2)	http://www.kegg.jp/kegg-bin/show_pathway?map04520/K05706%09%23FFFFFF,green/
dre04012	ErbB signaling pathway	Environmental Information Processing	Signal transduction	0	1	1	97	0.745048	0.90947	-	ENSDARG00000007241(mycb)	http://www.kegg.jp/kegg-bin/show_pathway?map04012/K04377%09%23FFFFFF,green/
dre04261	Adrenergic signaling in cardiomyocytes	Organismal Systems	Circulatory system	0	2	2	194	0.756592	0.90947	-	ENSDARG00000054510(adrb2b),ENSDARG00000076075(myh7ba)	http://www.kegg.jp/kegg-bin/show_pathway?map04261/K04142%09%23FFFFFF,green/K17751%09%23FFFFFF,green/
dre04625	C-type lectin receptor signaling pathway	Organismal Systems	Immune system	0	1	1	117	0.80792	0.90947	-	ENSDARG00000038754(plk3)	http://www.kegg.jp/kegg-bin/show_pathway?map04625/K08862%09%23FFFFFF,green/
dre04912	GnRH signaling pathway	Organismal Systems	Endocrine system	0	1	1	119	0.813287	0.90947	-	ENSDARG00000037421(egr1)	http://www.kegg.jp/kegg-bin/show_pathway?map04912/K09203%09%23FFFFFF,green/
dre04080	Neuroactive ligand-receptor interaction	Environmental Information Processing	Signaling molecules and interaction	0	4	4	421	0.843176	0.90947	-	ENSDARG00000040526(s1pr5a),ENSDARG00000116374(chrm2b),ENSDARG00000035415(ptger4b),ENSDARG00000054510(adrb2b)	http://www.kegg.jp/kegg-bin/show_pathway?map04080/K04142%09%23FFFFFF,green/K04295%09%23FFFFFF,green/K04261%09%23FFFFFF,green/K04130%09%23FFFFFF,green/
dre03040	Spliceosome	Genetic Information Processing	Transcription	0	1	1	133	0.846907	0.90947	-	ENSDARG00000029688(hsp70.1)	http://www.kegg.jp/kegg-bin/show_pathway?map03040/K03283%09%23FFFFFF,green/
dre04114	Oocyte meiosis	Cellular Processes	Cell growth and death	1	0	1	133	0.846907	0.90947	ENSDARG00000057328(cth1)	-	http://www.kegg.jp/kegg-bin/show_pathway?map04114/K13056%09%23FFFFFF,red/
dre04621	NOD-like receptor signaling pathway	Organismal Systems	Immune system	0	1	1	140	0.861386	0.90947	-	ENSDARG00000036107(txnipa)	http://www.kegg.jp/kegg-bin/show_pathway?map04621/K20910%09%23FFFFFF,green/
dre04145	Phagosome	Cellular Processes	Transport and catabolism	1	0	1	141	0.86334	0.90947	ENSDARG00000074289(tuba4l)	-	http://www.kegg.jp/kegg-bin/show_pathway?map04145/K07374%09%23FFFFFF,red/
dre04270	Vascular smooth muscle contraction	Organismal Systems	Circulatory system	0	1	1	147	0.874502	0.90947	-	ENSDARG00000017710(ppp1r14ab)	http://www.kegg.jp/kegg-bin/show_pathway?map04270/K12328%09%23FFFFFF,green/
dre00230	Purine metabolism	Metabolism	Nucleotide metabolism	0	1	1	150	0.879739	0.90947	-	ENSDARG00000004227(pde3a)	http://www.kegg.jp/kegg-bin/show_pathway?map00230/K19021%09%23FFFFFF,green/
dre03013	RNA transport	Genetic Information Processing	Translation	0	1	1	151	0.881436	0.90947	-	ENSDARG00000021140(pabpc1b)	http://www.kegg.jp/kegg-bin/show_pathway?map03013/K13126%09%23FFFFFF,green/
dre04140	Autophagy - animal	Cellular Processes	Transport and catabolism	0	1	1	152	0.883109	0.90947	-	ENSDARG00000037618(ddit4)	http://www.kegg.jp/kegg-bin/show_pathway?map04140/K08270%09%23FFFFFF,green/
dre04150	mTOR signaling pathway	Environmental Information Processing	Signal transduction	0	1	1	178	0.919251	0.919275	-	ENSDARG00000037618(ddit4)	http://www.kegg.jp/kegg-bin/show_pathway?map04150/K08270%09%23FFFFFF,green/
dre04144	Endocytosis	Cellular Processes	Transport and catabolism	0	2	2	294	0.919275	0.919275	-	ENSDARG00000029688(hsp70.1),ENSDARG00000041959(cxcr4b)	http://www.kegg.jp/kegg-bin/show_pathway?map04144/K03283%09%23FFFFFF,green/K04189%09%23FFFFFF,green/
